# Supplementary material for: A Homogalacturonan from Peel of Winter Jujube (Zizyphus jujuba Mill. cv. Dongzao): Characterization and Protective Effects against CCl4-Induced Liver Injury
Source: Foods. 2022 Dec 17;11(24):4087. doi: 10.3390/foods11244087 (PMC9778428; doi:10.3390/foods11244087)
Supplement: Supplementary file 1 [file foods-11-04087-s001.zip]

Archive with 1 entries (1 files):
- foods-2037557-supplementary.pdf
